# Supplementary material for: pyrpipe: a Python package for RNA-Seq workflows
Source: NAR Genom Bioinform. 2021 Jun 1;3(2):lqab049. doi: 10.1093/nargab/lqab049 (PMC8168212; doi:10.1093/nargab/lqab049)
Supplement: lqab049_Supplemental_Files [file lqab049_supplemental_files.zip]

Archive with 2 entries (2 files):
- pyrpipe_NARGB_SI.pdf
- SupplementaryFile1.xlsx
