# Supplementary material for: pyrpipe: a Python package for RNA-Seq workflows
Source: NAR Genom Bioinform. 2021 Jun 1;3(2):lqab049. doi: 10.1093/nargab/lqab049 (PMC8168212; doi:10.1093/nargab/lqab049)
Supplement: lqab049_Supplemental_Files [file lqab049_supplemental_files.zip › SupplementaryFile1.xlsx]

## Sheet: all-Up in COVID
2: GO: Biological Process [Display Chart] 930 input genes in category / 6993 annotations before applied cutoff / 20148 genes in category
	ID	Name	Source	pValue	FDR B&H	FDR B&Y	Bonferroni	Genes from Input	Genes in Annotation
1	GO:0002443	leukocyte mediated immunity		1.059e-96	7.407e-93	6.985e-92	7.407e-93	217	918
2	GO:0002252	immune effector process		2.643e-84	9.241e-81	8.714e-80	1.848e-80	244	1332
3	GO:0001775	cell activation		7.959e-82	1.855e-78	1.75e-77	5.566e-78	261	1558
4	GO:0006958	complement activation, classical pathway		3.961e-78	6.924e-75	6.53e-74	2.77e-74	85	138
5	GO:0006959	humoral immune response		7.382e-75	1.033e-71	9.736e-71	5.163e-71	126	373
6	GO:0002455	humoral immune response mediated by circulating immunoglobulin		1.664e-74	1.939e-71	1.829e-70	1.163e-70	86	152
7	GO:0045321	leukocyte activation		8.816e-72	8.807e-69	8.305e-68	6.165e-68	232	1385
8	GO:0072376	protein activation cascade		5.538e-71	4.841e-68	4.565e-67	3.873e-67	95	207
9	GO:0006956	complement activation		1.179e-70	9.164e-68	8.642e-67	8.248e-67	90	183
10	GO:0006909	phagocytosis		4.105e-66	2.871e-63	2.707e-62	2.871e-62	119	382
11	GO:0016050	vesicle organization		3.406e-64	2.166e-61	2.042e-60	2.382e-60	254	1784
12	GO:0019724	B cell mediated immunity		1.1e-63	6.411e-61	6.045e-60	7.693e-60	94	234
13	GO:0016064	immunoglobulin mediated immune response		3.949e-62	2.124e-59	2.003e-58	2.762e-58	92	230
14	GO:0002682	regulation of immune system process		1.336e-59	6.671e-57	6.291e-56	9.339e-56	246	1775
15	GO:0042742	defense response to bacterium		4.501e-54	2.098e-51	1.979e-50	3.147e-50	103	353
16	GO:0006910	phagocytosis, recognition		1.088e-53	4.757e-51	4.486e-50	7.611e-50	56	86
17	GO:0002250	adaptive immune response		7.824e-52	3.218e-49	3.035e-48	5.471e-48	142	715
18	GO:0002449	lymphocyte mediated immunity		8.315e-51	3.231e-48	3.046e-47	5.815e-47	104	387
19	GO:0009617	response to bacterium		3.041e-50	1.119e-47	1.056e-46	2.127e-46	145	766
20	GO:0002460	adaptive immune response based on somatic recombination of immune receptors built from immunoglobulin superfamily domains		4.118e-50	1.44e-47	1.358e-46	2.88e-46	105	401
21	GO:0002768	immune response-regulating cell surface receptor signaling pathway		1.145e-47	3.813e-45	3.596e-44	8.008e-44	116	519
22	GO:0050853	B cell receptor signaling pathway		9.901e-47	3.147e-44	2.968e-43	6.924e-43	61	129
23	GO:0002429	immune response-activating cell surface receptor signaling pathway		1.125e-46	3.419e-44	3.224e-43	7.864e-43	111	485
24	GO:0002444	myeloid leukocyte mediated immunity		1.366e-46	3.981e-44	3.754e-43	9.554e-43	120	568
25	GO:0050900	leukocyte migration		2.543e-46	7.114e-44	6.709e-43	1.779e-42	116	534
26	GO:0002684	positive regulation of immune system process		9.999e-46	2.689e-43	2.536e-42	6.992e-42	183	1268
27	GO:0006911	phagocytosis, engulfment		1.091e-45	2.827e-43	2.666e-42	7.632e-42	59	123
28	GO:0002446	neutrophil mediated immunity		1.455e-45	3.634e-43	3.427e-42	1.017e-41	112	506
29	GO:0043299	leukocyte degranulation		2.792e-45	6.732e-43	6.348e-42	1.952e-41	116	546
30	GO:0002275	myeloid cell activation involved in immune response		3.842e-45	8.956e-43	8.446e-42	2.687e-41	117	557
31	GO:0030449	regulation of complement activation		6.27e-45	1.414e-42	1.334e-41	4.385e-41	57	116
32	GO:0099024	plasma membrane invagination		1.064e-44	2.324e-42	2.192e-41	7.438e-41	60	132
33	GO:0002274	myeloid leukocyte activation		1.869e-44	3.96e-42	3.734e-41	1.307e-40	129	683
34	GO:0002764	immune response-regulating signaling pathway		4.909e-44	1.01e-41	9.521e-41	3.433e-40	130	699
35	GO:0043312	neutrophil degranulation		6.406e-44	1.28e-41	1.207e-40	4.479e-40	108	488
36	GO:0036230	granulocyte activation		9.183e-44	1.784e-41	1.682e-40	6.421e-40	110	508
37	GO:0002283	neutrophil activation involved in immune response		1.191e-43	2.251e-41	2.123e-40	8.329e-40	108	491
38	GO:0042119	neutrophil activation		1.745e-43	3.211e-41	3.028e-40	1.22e-39	109	502
39	GO:0002253	activation of immune response		3.058e-43	5.482e-41	5.17e-40	2.138e-39	134	752
40	GO:0051707	response to other organism		3.659e-43	6.397e-41	6.032e-40	2.559e-39	205	1604
41	GO:0043207	response to external biotic stimulus		4.442e-43	7.577e-41	7.145e-40	3.107e-39	205	1606
42	GO:0009607	response to biotic stimulus		4.637e-43	7.72e-41	7.28e-40	3.242e-39	207	1633
43	GO:0002757	immune response-activating signal transduction		6.791e-43	1.104e-40	1.041e-39	4.749e-39	125	664
44	GO:0038094	Fc-gamma receptor signaling pathway		3.52e-42	5.594e-40	5.275e-39	2.461e-38	60	143
45	GO:0050776	regulation of immune response		4.358e-42	6.773e-40	6.387e-39	3.048e-38	169	1170
46	GO:0006952	defense response		5.003e-42	7.606e-40	7.172e-39	3.499e-38	221	1849
47	GO:0045055	regulated exocytosis		6.303e-42	9.378e-40	8.843e-39	4.407e-38	140	837
48	GO:0050865	regulation of cell activation		3.933e-41	5.73e-39	5.404e-38	2.75e-37	125	689
49	GO:0002920	regulation of humoral immune response		7.426e-41	1.06e-38	9.993e-38	5.193e-37	58	138
50	GO:0038096	Fc-gamma receptor signaling pathway involved in phagocytosis		1.22e-40	1.673e-38	1.577e-37	8.53e-37	58	139

## Sheet: all-Up in healthy
2: GO: Biological Process [Display Chart] 1238 input genes in category / 8779 annotations before applied cutoff / 20148 genes in category											all-Up in healthy
	ID	Name	Source	pValue	FDR B&H	FDR B&Y	Bonferroni	Genes from Input	Genes in Annotation
1	GO:0034097	response to cytokine		1.057e-24	9.277e-21	8.959e-20	9.277e-21	176	1287
2	GO:0016477	cell migration		3.656e-24	1.605e-20	1.55e-19	3.21e-20	216	1757
3	GO:0048870	cell motility		1.934e-22	4.245e-19	4.099e-18	1.698e-18	226	1932
4	GO:0051674	localization of cell		1.934e-22	4.245e-19	4.099e-18	1.698e-18	226	1932
5	GO:0006954	inflammatory response		2.689e-22	4.721e-19	4.56e-18	2.361e-18	125	805
6	GO:0050900	leukocyte migration		2.866e-21	4.193e-18	4.049e-17	2.516e-17	95	534
7	GO:0097529	myeloid leukocyte migration		2.547e-20	3.195e-17	3.085e-16	2.236e-16	58	235
8	GO:0071345	cellular response to cytokine stimulus		3.995e-20	4.384e-17	4.234e-16	3.507e-16	156	1188
9	GO:0030334	regulation of cell migration		7.676e-20	7.27e-17	7.021e-16	6.739e-16	143	1052
10	GO:0060326	cell chemotaxis		8.975e-20	7.27e-17	7.021e-16	7.879e-16	69	328
11	GO:2000145	regulation of cell motility		9.109e-20	7.27e-17	7.021e-16	7.997e-16	149	1120
12	GO:0001775	cell activation		1.098e-19	8.032e-17	7.757e-16	9.638e-16	187	1558
13	GO:0071222	cellular response to lipopolysaccharide		1.627e-19	1.098e-16	1.061e-15	1.428e-15	55	221
14	GO:0040012	regulation of locomotion		3.357e-19	2.105e-16	2.033e-15	2.947e-15	155	1203
15	GO:0051270	regulation of cellular component movement		4.866e-19	2.848e-16	2.75e-15	4.272e-15	156	1219
16	GO:0071219	cellular response to molecule of bacterial origin		6.134e-19	3.365e-16	3.25e-15	5.385e-15	55	227
17	GO:0045321	leukocyte activation		7.217e-19	3.521e-16	3.401e-15	6.336e-15	170	1385
18	GO:0030595	leukocyte chemotaxis		7.22e-19	3.521e-16	3.401e-15	6.339e-15	57	243
19	GO:0002682	regulation of immune system process		2.766e-18	1.278e-15	1.234e-14	2.428e-14	201	1775
20	GO:0010941	regulation of cell death		4.716e-18	2.07e-15	1.999e-14	4.14e-14	216	1969
21	GO:0071216	cellular response to biotic stimulus		6.531e-18	2.73e-15	2.637e-14	5.733e-14	57	254
22	GO:0032496	response to lipopolysaccharide		9.233e-18	3.684e-15	3.558e-14	8.105e-14	69	356
23	GO:0006952	defense response		1.265e-17	4.83e-15	4.664e-14	1.111e-13	205	1849
24	GO:0006935	chemotaxis		2.024e-17	7.405e-15	7.151e-14	1.777e-13	104	697
25	GO:0002237	response to molecule of bacterial origin		2.377e-17	8.348e-15	8.062e-14	2.087e-13	70	371
26	GO:0042330	taxis		2.748e-17	9.28e-15	8.962e-14	2.413e-13	104	700
27	GO:0043067	regulation of programmed cell death		5.26e-17	1.71e-14	1.652e-13	4.618e-13	200	1811
28	GO:0042981	regulation of apoptotic process		3.07e-16	9.626e-14	9.297e-13	2.695e-12	195	1779
29	GO:0042325	regulation of phosphorylation		3.449e-16	1.044e-13	1.008e-12	3.028e-12	195	1781
30	GO:0051174	regulation of phosphorus metabolic process		1.418e-15	4.148e-13	4.006e-12	1.244e-11	210	1995
31	GO:0019220	regulation of phosphate metabolic process		2.648e-15	7.498e-13	7.241e-12	2.324e-11	209	1994
32	GO:0019221	cytokine-mediated signaling pathway		3.04e-15	8.34e-13	8.054e-12	2.669e-11	110	814
33	GO:0032101	regulation of response to external stimulus		3.493e-15	9.293e-13	8.975e-12	3.067e-11	144	1201
34	GO:0080134	regulation of response to stress		6.731e-15	1.738e-12	1.678e-11	5.909e-11	182	1671
35	GO:0001932	regulation of protein phosphorylation		8.29e-15	2.079e-12	2.008e-11	7.277e-11	178	1625
36	GO:1901700	response to oxygen-containing compound		8.912e-15	2.173e-12	2.099e-11	7.823e-11	195	1839
37	GO:0140352	export from cell		1.123e-14	2.665e-12	2.574e-11	9.862e-11	186	1730
38	GO:0042127	regulation of cell population proliferation		1.219e-14	2.757e-12	2.662e-11	1.07e-10	201	1921
39	GO:0002685	regulation of leukocyte migration		1.248e-14	2.757e-12	2.662e-11	1.096e-10	48	222
40	GO:0032940	secretion by cell		1.256e-14	2.757e-12	2.662e-11	1.103e-10	182	1682
41	GO:0046903	secretion		1.346e-14	2.837e-12	2.739e-11	1.181e-10	194	1834
42	GO:0030155	regulation of cell adhesion		1.357e-14	2.837e-12	2.739e-11	1.191e-10	105	777
43	GO:0097530	granulocyte migration		2.429e-14	4.96e-12	4.79e-11	2.133e-10	40	163
44	GO:0002684	positive regulation of immune system process		2.854e-14	5.695e-12	5.5e-11	2.506e-10	147	1268
45	GO:0070098	chemokine-mediated signaling pathway		3.344e-14	6.523e-12	6.299e-11	2.935e-10	29	89
46	GO:0043436	oxoacid metabolic process		5.671e-14	1.082e-11	1.045e-10	4.979e-10	142	1219
47	GO:0019752	carboxylic acid metabolic process		6.744e-14	1.26e-11	1.217e-10	5.921e-10	134	1127
48	GO:0050801	ion homeostasis		7.375e-14	1.349e-11	1.303e-10	6.475e-10	115	909
49	GO:0006082	organic acid metabolic process		8.944e-14	1.602e-11	1.547e-10	7.852e-10	143	1238
50	GO:0030335	positive regulation of cell migration		9.737e-14	1.71e-11	1.651e-10	8.548e-10	88	617

## Sheet: top14-Up in COVID
2: GO: Biological Process [Display Chart] 12 input genes in category / 475 annotations before applied cutoff / 20148 genes in category												top14-Up in COVID
	ID	Name	Source	pValue	FDR B&H	FDR B&Y	Bonferroni	Genes from Input	Genes in Annotation
1	GO:0006959	humoral immune response		8.928e-19	4.241e-16	2.859e-15	4.241e-16	11	373
2	GO:0002252	immune effector process		6.654e-15	1.58e-12	1.065e-11	3.161e-12	12	1332
3	GO:0002443	leukocyte mediated immunity		1.908e-14	3.022e-12	2.037e-11	9.065e-12	11	918
4	GO:0030449	regulation of complement activation		1.35e-13	1.603e-11	1.081e-10	6.412e-11	7	116
5	GO:0006958	complement activation, classical pathway		4.668e-13	3.696e-11	2.492e-10	2.217e-10	7	138

## Sheet: top14-Up in healthy
2: GO: Biological Process [Display Chart] 14 input genes in category / 1022 annotations before applied cutoff / 20148 genes in category												top14-Up in healthy
	ID	Name	Source	pValue	FDR B&H	FDR B&Y	Bonferroni	Genes from Input	Genes in Annotation
1	GO:0030593	neutrophil chemotaxis		5.117e-13	5.229e-10	3.926e-09	5.229e-10	7	114
2	GO:1990266	neutrophil migration		1.71e-12	6.813e-10	5.115e-09	1.748e-09	7	135
3	GO:0071621	granulocyte chemotaxis		2e-12	6.813e-10	5.115e-09	2.044e-09	7	138
4	GO:0097530	granulocyte migration		6.521e-12	1.666e-09	1.251e-08	6.664e-09	7	163
5	GO:0006954	inflammatory response		8.496e-12	1.737e-09	1.304e-08	8.683e-09	10	805
